# Supplementary material for: Dynamics and regulatory roles of RNA m6A methylation in unbalanced genomes
Source: eLife. 2025 Jan 24;13:RP100144. doi: 10.7554/eLife.100144 (PMC11759410; doi:10.7554/eLife.100144)
Supplement: Figure 8—source data 1. [file elife-100144-fig8-data1.zip]

Archive with 2 entries (1 files):
- Figure 8—source data 1/
- Figure 8—source data 1/Figure8_source data1.pdf
