# Supplementary material for: Dynamics and regulatory roles of RNA m6A methylation in unbalanced genomes
Source: eLife. 2025 Jan 24;13:RP100144. doi: 10.7554/eLife.100144 (PMC11759410; doi:10.7554/eLife.100144)
Supplement: Figure 8—source data 2. — Figure supplements. [file elife-100144-fig8-data2.zip]

Archive with 3 entries (2 files):
- Figure 8—source data 2/
- Figure 8—source data 2/H3.tif
- Figure 8—source data 2/H4K16Ac.tif
